# Supplementary material for: Plasma Exosomal Proteomics Identifies Differentially Expressed Proteins as Biomarkers for Acute Myocardial Infarction
Source: Biomolecules. 2025 Apr 15;15(4):583. doi: 10.3390/biom15040583 (PMC12025292; doi:10.3390/biom15040583)
Supplement: Supplementary file 1 [file biomolecules-15-00583-s001.zip]

Archive with 1 entries (1 files):
- biomolecules-3457775-supplementary.pdf
